# Supplementary material for: Fungal Species Causing Maize Leaf Blight in Different Agro-Ecologies in India
Source: Pathogens. 2021 Dec 14;10(12):1621. doi: 10.3390/pathogens10121621 (PMC8705428; doi:10.3390/pathogens10121621)
Supplement: Supplementary file 1 [file pathogens-10-01621-s001.zip]

Archive with 1 entries (1 files):
- pathogens-1479455-supplementary.pdf
